# Supplementary material for: Rho-Kinase/ROCK Phosphorylates PSD-93 Downstream of NMDARs to Orchestrate Synaptic Plasticity
Source: Int J Mol Sci. 2022 Dec 26;24(1):404. doi: 10.3390/ijms24010404 (PMC9820267; doi:10.3390/ijms24010404)
Supplement: Supplementary file 1 [file ijms-24-00404-s001.zip]

Archive with 1 entries (1 files):
- ijms-2073948-supplementary.pdf
